# Supplementary material for: Alterations in Adenylate Nucleotide Metabolism and Associated Lipid Peroxidation and Protein Oxidative Damage in Rat Kidneys Under Combined Acetaminophen Toxicity and Protein Deficiency
Source: Antioxidants (Basel). 2026 Jan 13;15(1):105. doi: 10.3390/antiox15010105 (PMC12837607; doi:10.3390/antiox15010105)
Supplement: Supplementary file 1 [file antioxidants-15-00105-s001.zip]

Archive with 1 entries (1 files):
- antioxidants-4067956-supplementary.pdf
